# Supplementary material for: Eleutherococcus senticosus Fruit Extract Stimulates the Membrane Potential of the Trachea and Small Intestine in Rabbits
Source: Molecules. 2025 Oct 10;30(20):4041. doi: 10.3390/molecules30204041 (PMC12566354; doi:10.3390/molecules30204041)
Supplement: Supplementary file 1 [file molecules-30-04041-s001.zip]

Archive with 1 entries (1 files):
- molecules-3873729-supplementary.pdf
